# Supplementary material for: Activation of the HSP27-AKT axis contributes to gefitinib resistance in non-small cell lung cancer cells independent of EGFR mutations
Source: Cell Oncol (Dordr). 2022 Aug 5;45(5):913–30. doi: 10.1007/s13402-022-00696-3 (PMC9579113; doi:10.1007/s13402-022-00696-3)
Supplement: Supplementary file 1 — Supplementary file1 (XLSX 21 KB) [file 13402_2022_696_MOESM1_ESM.xlsx]

## Sheet: Sheet1
Slide number	HSP27 IHC score	HSP27	pAKT IHC score	pAKT	EGFR
A1	6.028	-	8.43	-	+
A2	7.141	+	11.746	+	+
A3	11.905	+++	12.126	++	+
A4	15.58	+++	13.179	++	+
A5	7.112	+	12.936	++	-
A6	9.223	+++	11.297	+	-
A7	7.209	++	11.706	+	++
A8	7.996	++	13.358	++	++
A9	7.192	++	15.198	+++	+
A10	7.536	++	13.74	++	+
B1	7.143	++	11.81	+	-
B2	6.164	+	10.063	+	-
B3	5.65	-	11.2	+	-
B4	5.133	-	10.521	+	-
B5	7.388	++	12.861	++	++
B6	8.131	++	15.025	+++	++
B7	18.873	+++	15.389	+++	++
B8	25.745	+++	11.598	+	++
B9	9.625	+++	11.9	++	++
B10	8.191	++	15.156	+++	++
C1	7.875	++	8.919	-	-
C2	7.417	++	10.879	+	-
C3	8.451	+++	9.609	+	+
C4	9.917	+++	12.004	++	+
C5	4.775	-	9.973	+	++
C6	6.698	+	11.878	++	++
C7	6.897	+	11.091	+	+
C8	5.218	-	9.659	+	+
C9	10.331	+++	13.075	++	+
C10	7.096	+	17.233	+++	+
D1	7.526	++	12.313	++	-
D2	6.342	+	12.245	++	-
D3	8.225	++	14.111	+++	-
D4	4.729	-	11.114	+	-
D5	4.227	-	9.973	+	++
D6	6.487	+	16.454	+++	++
D7	4.116	-	16.435	+++	-
D8	6.036	+	13.592	++	-
D9	7.675	++	14.765	+++	+
D10	8.069	++	14.762	+++	+
E1	4.207	-	10.707	+	++
E2	4.95	-	12.537	++	++
E3	7.493	++	17.171	+++	+
E4	7.421	++	16.329	+++	+
E5	6.797	+	10.925	+	-
E6	4.479	-	8.919	-	-
E7	4.209	-	8.335	-	+
E8	5.849	-	10.331	+	+
E9	5.238	-	11.397	+	+
E10	7.316	++	13.85	++	+
F1	7.266	++	15.92	+++	+
F2	6.476	+	11.668	+	+
F3	6.322	+	15.867	+++	++
F4	10.765	+++	16.528	+++	++
F5	8.23	+++	11.102	+	+
F6	4.916	-	7.889	-	+
F7	7.79	++	16.862	+++	+
F8	8.105	++	13.744	++	+
F9	3.846	-	8.433	-	-
F10	4.015	-	89.279	+++	-
G1	4.815	-	8.765	-	+
G2	5.405	-	9.338	+	+
G3	6.373	+	14.034	+++	++
G4	6.48	+	13.363	++	++
G5	5.775	-	11.264	+	-
G6	6.204	+	13.174	++	-
G7	6.523	+	11.981	++	-
G8	6.881	+	12.02	++	-
G9	6.197	+	12.011	++	++
G10	8.401	+++	14.642	+++	++
H1	9.192	+++	15.295	+++	+
H2	6.395	+	11.367	+	+
H3	14.328	+++	23.277	+++	+
H4	15.984	+++	21.09	+++	+
H5	6.608	+	11.909	++	+++
H6	6.395	+	13.168	++	+++
H7	6.202	+	12.314	++	-
H8	7.006	+	15.126	+++	-
H9	8.028	++	16.61	+++	+++
H10	5.655	-	11.106	+	+++
I1	7.775	++	6.027	-	-
I2	6.54	+	4.832	-	-
I3	8.984	+++	8.292	-	-
I4	8.348	+++	8.287	-	-
I5	8.431	+++	6.239	-	++
I6	8.659	+++	7.329	-	++
I7	8.685	+++	6.465	-	-
I8	7.007	+	6.772	-	-
I9	15.797	+++	12.111	++	++
I10	15.27	+++	14.114	+++	++
J1	9.604	+++	7.051	-	+
J2	7.986	++	9.004	-	+
J3	7.707	++	7.054	-	-
J4	10.444	+++	5.109	-	-
J5	8.993	+++	4.922	-	++
J6	5.177	-	5.212	-	++
J7	7.251	++	6.002	-	-
J8	5.889	-	4.903	-	-
J9	4.957	-	5.108	-	+
J10	5.449	-	4.459	-	+
